# Supplementary material for: Breed differences in olfactory performance of dogs
Source: Sci Rep. 2025 Jan 21;15:2675. doi: 10.1038/s41598-025-87136-y (PMC11751464; doi:10.1038/s41598-025-87136-y)
Supplement: Supplementary file 1 — Supplementary Material 1 [file 41598_2025_87136_MOESM1_ESM.xlsx]

## Sheet: Data
Dog ID	Age (years)	Sex	Neutering status	Precise breed	Breed	Breed group	Test location	Activity/Excitability	Responsiveness	ADHD Total	Training level	Rewarding style	Top Level	Success Score	Successful Level Latency (s)	Notes
1	5.5	female	neutered	basset hound	hound	olfactory	outdoors	5.4	5.3	10	3	1	0	2	47.8128
2	6	female	neutered	basset hound	hound	olfactory	indoors	4.6	4.2	5	0	2	1	2	17.4002
3	1.5	male	neutered	basset hound	hound	olfactory	outdoors	4.3	4.3	12	2	1	0	2	14.6703
4	3	female	neutered	beagle	beagle	olfactory	outdoors						1	3	24.1923
5	4	male	neutered	beagle	beagle	olfactory	outdoors	3.8	3.3	16	1	1	0	1	28.1618
6	4	female	neutered	beagle	beagle	olfactory	outdoors	4.4	4	22	0	1	0	1	14.385
7	5	female	neutered	petit basset griffon vendéen	hound	olfactory	indoors	4.7	4.8	17	3	2	0	2	26.504
8	12	female	neutered	beagle	beagle	olfactory	outdoors	4.7	4.2	17	1	2	1	4	18.5013
9	3	female	intact	basset hound	hound	olfactory	outdoors	4.2	2.3	14	0	1	0	1	20.0857
10	10	female	neutered	beagle	beagle	olfactory	outdoors						0	1	11.7502
11	5	male	neutered	beagle	beagle	olfactory	indoors	4.9	3.8	16	1	1	1	4	15.6663
12	2	female	intact	bavarian mountain hound	hound	olfactory	indoors	5.3	6	12	3	2	0	1	22.916
13	9	female	neutered	beagle	beagle	olfactory	outdoors	4.3	6	10	0	1	0	2	13.8127
14	9.5	female	neutered	jack russell terrier	russell terrier	olfactory	outdoors						0	2	13.5642
15	3	male	neutered	hanover hound	hound	olfactory	indoors	5.4	5.2	17	1	1	1	4	34.1667
16	4	female	neutered	jack russell terrier	russell terrier	olfactory	outdoors						1	4	32.6872
17	12	male	neutered	beagle	beagle	olfactory	outdoors	3.4	3	15	0	1	0	2	23.9043
18	11	female	neutered	beagle	beagle	olfactory	indoors	4	4.3	9	2	1	1	4	8
19	6	male	neutered	beagle	beagle	olfactory	indoors	4.6	3.8	9	2	1	0	2	17.3125
20	1.5	female	neutered	beagle	beagle	olfactory	indoors	5.8	3.8	20	1	1	0	2	10.0623
21	11	female	neutered	beagle	beagle	olfactory	indoors	4.3	6.2	20	3	1	0	1	31.5837
22	5	female	neutered	beagle	beagle	olfactory	indoors	3.4	3.7	3	0	1	0	2	13.4987
23	4.5	female	neutered	beagle	beagle	olfactory	outdoors	3.8	4	8	3	1	0	2	5.519
24	2	male	neutered	jack russell terrier	russell terrier	olfactory	outdoors	5.4	5.8	27	1	1	1	4	19.3333
25	4	female	neutered	jack russell terrier	russell terrier	olfactory	outdoors	5.7	4	20	0	1	1	4	8.2085
26	3	male	neutered	jack russell terrier	russell terrier	olfactory	outdoors	5.6	4.3	15	0	1	1	4	16.001
27	12.5	female	neutered	beagle	beagle	olfactory	outdoors	4.8	6.2	6	3	1	0	2	15.8283
28	1.5	female	neutered	beagle	beagle	olfactory	indoors	5.7	4.3	10	1	1	1	3	11.437
29	1.5	male	neutered	english bloodhound	hound	olfactory	outdoors	5.1	4.3	23	0	1	0	2	25.9167
30	2	female	neutered	beagle	beagle	olfactory	indoors	5.3	4.7	6	2	1	1	4	42.6842
31	5	female	neutered	jack russell terrier	russell terrier	olfactory	indoors	5.8	6	18	3	2	1	4	22.8247
32	10.5	male	neutered	jack russell terrier	russell terrier	olfactory	indoors	5.6	3.8	19	0	2	1	4	32.5827
33	1.5	male	intact	basset hound	hound	olfactory	indoors	4.8	3.7	12	0	1	0	2	30.0633
34	1.5	female	intact	basset hound	hound	olfactory	indoors	4.5	3.3	16	0	1	1	4	22.187
35	8	male	neutered	jack russell terrier	russell terrier	olfactory	indoors	5.3	4	5	2	2	1	4	10.8935
36	6	male	neutered	parson russell terrier	russell terrier	olfactory	indoors	5.3	5.3	5	2	2	1	4	16.828
37	0.5	female	intact	jack russell terrier	russell terrier	olfactory	indoors	5.7	3.7	21	0	1	1	4	11.2502
38	2.5	male	neutered	hanover hound	hound	olfactory	indoors	2.8	5.3	13	1	1	1	4	17.1723
39	13	male	neutered	jack russell terrier	russell terrier	olfactory	outdoors	3.3	5.3	6	3	2	0	2
40	7.5	female	intact	bavarian mountain hound	hound	olfactory	indoors	4.6	7	6	1	1	1	3	28.951
41	1	male	intact	bavarian mountain hound	hound	olfactory	indoors	5.4	5.8	7	0	1	1	3	37.8337
42	15	male	neutered	jack russell terrier	russell terrier	olfactory	indoors	4.3	4.7	5	0	2	1	3	34.585
43	1	male	intact	beagle	beagle	olfactory	indoors	5.1	6.2	5	1	1	1	4	14.7477
44	13	female	neutered	parson russell terrier	russell terrier	olfactory	outdoors	5.7	5.8	13	2	2	0	2	14.8765
45	16	female	neutered	beagle	beagle	olfactory	outdoors	5.4	3.8	11	2	2	0	2	21.5832
46	10	male	neutered	beagle	beagle	olfactory	outdoors	4.4	4.3	20	2	1	0	2	14.5645
47	0.5	female	intact	jack russell terrier	russell terrier	olfactory	outdoors	4.6	4.2	14	0	2	0	2	31.883
48	13	female	neutered	beagle	beagle	olfactory	indoors	4.3	5	3	3	1	1	4	35.7517
49	3	male	neutered	beagle	beagle	olfactory	indoors	5	4.5	18	1	1	0	2	12.4183
50	11	male	neutered	beagle	beagle	olfactory	indoors	5.2	6	10	3	2	1	4	24.9107
51	1	female	neutered	beagle	beagle	olfactory	indoors	5.6	2	27	0	1	1	3	14.3447
52	7	male	neutered	beagle	beagle	olfactory	indoors	4.7	4.7	8	0	1	1	4	24.372
53	7	female	neutered	parson russell terrier	russell terrier	olfactory	outdoors	5.3	5.3	17	2	2	0	2	13.1372
54	7.5	female	neutered	beagle	beagle	olfactory	outdoors	3.4	3.7	11	1	1	1	3	14.6278
55	1	male	intact	parson russell terrier	russell terrier	olfactory	outdoors	5.7	4.8	21	2	2	0	2	17.7508
56	7	male	neutered	parson russell terrier	russell terrier	olfactory	outdoors	4.2	4.8	16	3	1	1	4	15.7503
57	6	female	neutered	jack russell terrier	russell terrier	olfactory	outdoors	4.3	4.7	18	2	1	0	2	21.859
58	11	male	neutered	beagle	beagle	olfactory	indoors	5.2	3	27	0	1	0	2	37.507
59	7	female	neutered	beagle	beagle	olfactory	indoors	3.8	4.8	4	2	1	0	2	24.5013
60	11	female	neutered	hanover hound	hound	olfactory	outdoors	4.8	5.5	7	1	1	1	3	27.476
61	6	male	neutered	beagle	beagle	olfactory	outdoors	5	4.3	15	2	1	0	2	16.4967
62	1.5	male	neutered	jack russell terrier	russell terrier	olfactory	indoors	5.4	6	18	0	2	1	3	23.0735
63	1	male	neutered	beagle	beagle	olfactory	indoors	6.3	3.2	24	0	1	0	2	15.0077
64	6	female	neutered	beagle	beagle	olfactory	outdoors	5	5.2	8	3	2	0	2	18.625
65	9	male	neutered	basset hound	hound	olfactory	indoors	4.1	4.7	12	0	1	0	1	29.2317
66	5	female	neutered	beagle	beagle	olfactory	outdoors	5.1	4.5	13	3	1	0	2	5.633
67	3	female	intact	beagle	beagle	olfactory	outdoors	5	5.7	12	2	1	0	2	18.097
68	7	female	neutered	beagle	beagle	olfactory	indoors	4.3	3.2	15	0	1	0	2	16.1255
69	9	male	neutered	jack russell terrier	russell terrier	olfactory	indoors	4.8	4.8	14	3	2	1	3	32.8492
70	4	male	neutered	parson russell terrier	russell terrier	olfactory	indoors	5	3.5	23	0	1	0	1	28.0622
71	7	female	neutered	beagle	beagle	olfactory	indoors	4.4	6.5	5	2	2	1	4	26.501
72	11.5	male	neutered	jack russell terrier	russell terrier	olfactory	indoors	5.8	4.5	20	1	1	1	4	37.1653
73	8.5	male	neutered	basset hound	hound	olfactory	indoors	4.6	4.3	20	0	2	0	2	44.5227
74	11	male	neutered	jack russell terrier	russell terrier	olfactory	indoors	5.5	6.8	5	3	2	0	2	15.4995
75	6	female	neutered	beagle	beagle	olfactory	indoors	5.8	4.7	10	3	2	1	4	17.7508
76	9.5	female	neutered	beagle	beagle	olfactory	indoors	5.4	4.8	12	3	1	1	4	24.4163
77	8.5	male	intact	parson russell terrier	russell terrier	olfactory	indoors	4.7	7	7	0	1	0	2
78	4	male	intact	english bloodhound	hound	olfactory	outdoors						0	2	41.6663
79	2.5	male	intact	english bloodhound	hound	olfactory	outdoors						0	1	12.9113
80	0.5	male	intact	english bloodhound	hound	olfactory	outdoors						1	4	17.2363
81	0.5	female	intact	english bloodhound	hound	olfactory	outdoors						1	4	17.3353
82	12	male	intact	jack russell terrier	russell terrier	olfactory	outdoors						0	2	52.0047
83	7	male	intact	parson russell terrier	russell terrier	olfactory	outdoors						0	2	15.9163
84	2	female	intact	english bloodhound	hound	olfactory	outdoors						0	1	19.084
85	4	female	intact	parson russell terrier	russell terrier	olfactory	outdoors						0	2	15.249
86	1	male	neutered	jack russell terrier	russell terrier	olfactory	indoors	5.3	5.2	14	1	1	1	3	27.81
87	1	male	neutered	basset hound	hound	olfactory	indoors	5.9	2.7	29	1	1	0	1	28.939
88	1	female	intact	basset hound	hound	olfactory	indoors	4.2	2.8	7	1	1	0	2	31.9955
89	10	male	intact	beagle	beagle	olfactory	indoors	4.5	4.7	27	3	1	0	2	14.9388
90	2	female	neutered	bavarian mountain hound	hound	olfactory	indoors	4.8	3	33	1	1	0	1	17.4085
91	1.5	female	neutered	basset hound	hound	olfactory	indoors	5.3	4.2	16	1	1	0	2	25.089
92	0.5	female	intact	basset hound	hound	olfactory	indoors	4.3	4	4	0	1	0	1	43.8768
93	0.5	male	intact	bavarian mountain hound	hound	olfactory	indoors	4	4.3	13	0	1	1	2	29.0833
94	0.5	male	intact	english bloodhound	hound	olfactory	indoors	5.6	2.7	33	1	1	0	1	23.7463
95	4	male	intact	fox terrier	other/mongrel	olfactory	indoors	5.6	5.3	15	3	2	1	3	27.0003
96	2	male	neutered	beagle	beagle	olfactory	indoors	4.4	5.2	19	3	1	1	2	37.59
97	1	female	neutered	beagle	beagle	olfactory	indoors	5.2	5.5	10	0	1	0	2	11.4355
98	0.5	female	neutered	beagle	beagle	olfactory	indoors	5.2	4.2	12	0	1	0	2	8.567
99	1.5	female	neutered	beagle	beagle	olfactory	indoors	5.8	4.3	26	0	2	0	2	20.2493
100	1	female	intact	bavarian mountain hound	hound	olfactory	indoors						0	1	31.3247
101	0.5	male	intact	jack russell terrier	russell terrier	olfactory	indoors	5.3	6.2	10	1	1	0	1	19.4167
102	2.5	female	neutered	jack russell terrier	russell terrier	olfactory	indoors	6	5.5	16	0	2	1	4	43.6882
103	2	male	intact	jack russell terrier	russell terrier	olfactory	indoors	5.8	5.8	18	1	2	1	4	21.0697
104	6	male	neutered	jack russell terrier	russell terrier	olfactory	indoors						1	4	14.9652
105	0.5	female	intact	basset hound	hound	olfactory	indoors	4.8	3.2	10	0	1	1	3	23.769
106	6	male	neutered	beagle	beagle	olfactory	indoors	4.1	4.5	15	0	1	0	2	11.1242
107	1	female	intact	basset hound	hound	olfactory	indoors	5.3	5.2	23	1	1	1	4	23.9047
108	14	male	intact	cairn terrier	other/mongrel	olfactory	outdoors						0	1	21.616
109	2	male	intact	ibizan hound	other/mongrel	olfactory	outdoors	4.5	6.66667	12	3	2	0	1	23.751
110	8	male	intact	dachshund	other/mongrel	olfactory	outdoors						1	4	26.8187
111	4	male	intact	scottish terrier	other/mongrel	olfactory	indoors	3.91667	5.66667	10	0	2	0	1	35.29
112	3	female	neutered	jack russell terrier	russell terrier	olfactory	indoors	5.25	5.16667	11	0	2	0	2	25.8733
113	10.5	female	neutered	bullterrier	other/mongrel	olfactory	indoors	2.83333	4	14	1	1	0	2	14.69
114	2	female	neutered	bedlington terrier	other/mongrel	olfactory	indoors	5.58333	4.83333	19	3	1	1	3	27.875
115	1	male	intact	jack russell terrier	russell terrier	olfactory	indoors	5.83333	3.5	30	1	1	0	1	20.915
116	8	male	neutered	jack russell terrier	russell terrier	olfactory	indoors	4.75	5.66667	12	2	1	0	2	18.715
117	7	male	neutered	jack russell terrier	russell terrier	olfactory	indoors	5.16667	4	20	1	2	0	2	15.824
118	1	male	intact	basset hound	hound	olfactory	outdoors						0	0		excluded from analysis
119	6.5	male	intact	basset hound	hound	olfactory	outdoors	4.1	4.5	12	1	1	0	0		excluded from analysis
120	9	female	neutered	cocker spaniel	cocker spaniel	olfactory+cooperative	outdoors	3.9	4.3	11	1	1	0	0		excluded from analysis
121	5	female	intact	cocker spaniel	cocker spaniel	olfactory+cooperative	outdoors	3.2	4.3	9	0	1	0	0		excluded from analysis
122	10	female	neutered	basset hound	hound	olfactory	outdoors	4.3	5	10	0	1	0	0		excluded from analysis
123	9	female	neutered	beagle	beagle	olfactory	indoors	3.3	2.8	18	0	1	0	0		excluded from analysis
124	1.5	male	intact	english bloodhound	hound	olfactory	outdoors						0	0		excluded from analysis
125	5	female	intact	english bloodhound	hound	olfactory	outdoors	4.3	3.2	23	0	1	0	0		excluded from analysis
126	12	female	neutered	basset hound	hound	olfactory	indoors	4.8	4.5	6	0	2	0	0		excluded from analysis
127	4	female	neutered	mongrel	other/mongrel	olfactory	indoors	5.7	4	30	3	2	0	0		excluded from analysis
128	4	female	intact	irish soft coated wheaten terrier	other/mongrel	olfactory	indoors	4.58333	2.83333	25	0	1	0	0		excluded from analysis
129	6.5	female	intact	labrador	labrador	olfactory+cooperative	outdoors	5.4	6	9	2	1	0	2	28.5843
130	1.5	female	intact	labrador	labrador	olfactory+cooperative	indoors	5	5	12	2	1	1	4	24.331
131	0.5	female	intact	german pointer (wire-haired)	vizsla	olfactory+cooperative	outdoors	4.8	5.5	19	2	2	0	2	12.856
132	3	female	neutered	golden retriever	golden retriever	olfactory+cooperative	outdoors	4.5	6.3	4	1	1	0	2	19.5837
133	6	male	neutered	labrador	labrador	olfactory+cooperative	outdoors	4.9	4.8	11	2	2	0	1	9.251
134	7	female	neutered	vizsla (short-haired)	vizsla	olfactory+cooperative	outdoors	4.3	7	11	3	2	0	1	26.6667
135	6	female	intact	vizsla (short-haired)	vizsla	olfactory+cooperative	outdoors						0	1	18.0005
136	3.5	female	neutered	golden retriever	golden retriever	olfactory+cooperative	outdoors	5.6	6.7	2	1	1	0	1	17.5857
137	2.5	female	neutered	cocker spaniel	cocker spaniel	olfactory+cooperative	outdoors						0	1	5.98675
138	4	male	intact	cocker spaniel	cocker spaniel	olfactory+cooperative	outdoors						0	1	22.252
139	5	male	intact	cocker spaniel	cocker spaniel	olfactory+cooperative	outdoors						0	2	11.0833
140	2	male	intact	cocker spaniel	cocker spaniel	olfactory+cooperative	outdoors	4.8	6.5	4	1	2	1	2	30.001
141	2	female	neutered	labrador	labrador	olfactory+cooperative	outdoors	5.7	6.5	8	0	1	0	2	28.375
142	7	male	neutered	golden retriever	golden retriever	olfactory+cooperative	outdoors	5.3	7	7	2	1	1	4	21.3477
143	4	female	neutered	cocker spaniel	cocker spaniel	olfactory+cooperative	indoors	4.9	5	18	2	1	0	1	40.501
144	2.5	male	neutered	golden retriever	golden retriever	olfactory+cooperative	indoors	5.5	5.2	12	2	2	0	1	22.3792
145	7	female	neutered	golden retriever	golden retriever	olfactory+cooperative	indoors	5.3	6.7	7	3	2	0	2	13.2528
146	2	female	intact	golden retriever	golden retriever	olfactory+cooperative	outdoors	5.1	5.2	10	1	2	0	1	24.2557
147	8	female	neutered	labrador	labrador	olfactory+cooperative	outdoors	4.5	5.8	10	1	2	0	2	7.91733
148	4	male	neutered	vizsla (short-haired)	vizsla	olfactory+cooperative	outdoors	5.5	6.7	8	3	2	1	4	20.81
149	4.5	male	neutered	cocker spaniel	cocker spaniel	olfactory+cooperative	outdoors	5.3	5.2	10	1	1	1	4	29.492
150	3	male	neutered	vizsla (wire-haired)	vizsla	olfactory+cooperative	indoors	4.8	5.7	4	3	2	1	4	9.93375
151	4.5	male	neutered	cocker spaniel	cocker spaniel	olfactory+cooperative	outdoors	5.8	4.2	18	0	2	0	1	20.2427
152	2.5	male	neutered	golden retriever	golden retriever	olfactory+cooperative	indoors						1	3	21.807
153	2	female	neutered	cocker spaniel	cocker spaniel	olfactory+cooperative	indoors	4.8	6.2	14	3	2	1	4	10.8353
154	0.5	male	intact	cocker spaniel	cocker spaniel	olfactory+cooperative	indoors	4.4	4.7	13	1	1	0	2	21.0587
155	1	male	intact	cocker spaniel	cocker spaniel	olfactory+cooperative	indoors	5.4	5.3	5	0	2	1	4	39.5013
156	3	male	neutered	vizsla (wire-haired)	vizsla	olfactory+cooperative	outdoors	5.8	4.7	22	1	2	1	3	17.6496
157	1	male	intact	cocker spaniel	cocker spaniel	olfactory+cooperative	outdoors	5.1	4.7	16	0	1	0	1	13.2142
158	2	male	neutered	cocker spaniel	cocker spaniel	olfactory+cooperative	outdoors	5.5	3.2	18	0	1	1	4	31.1677
159	7.5	female	neutered	cocker spaniel	cocker spaniel	olfactory+cooperative	indoors	4.3	6.3	7	2	1	1	2	24.001
160	8	male	neutered	cocker spaniel	cocker spaniel	olfactory+cooperative	indoors	5.1	6	14	3	1	1	2	29.1073
161	2.5	male	intact	cocker spaniel	cocker spaniel	olfactory+cooperative	outdoors	5.3	3.3	27	0	2	0	2	20.2297
162	0.5	male	intact	cocker spaniel	cocker spaniel	olfactory+cooperative	outdoors	5.4	4.5	24	0	1	1	2	25.813
163	4	male	intact	golden retriever	golden retriever	olfactory+cooperative	outdoors						0	1	24.4873
164	9	female	neutered	cocker spaniel	cocker spaniel	olfactory+cooperative	indoors	5.1	5.5	4	1	2	0	2	22.5
165	6	female	neutered	cocker spaniel	cocker spaniel	olfactory+cooperative	indoors	5.3	4.7	10	1	2	1	4	21.8753
166	4	female	neutered	cocker spaniel	cocker spaniel	olfactory+cooperative	indoors	5.7	4	12	0	1	1	4	25.5615
167	1	male	neutered	cocker spaniel	cocker spaniel	olfactory+cooperative	indoors	5.8	4.7	24	1	2	0	2	43.188
168	2.5	male	neutered	labrador	labrador	olfactory+cooperative	indoors	5.8	5.2	8	0	1	1	4	15.5612
169	2	female	neutered	cocker spaniel	cocker spaniel	olfactory+cooperative	indoors	5.5	6	6	2	1	1	4	33.438
170	1	female	intact	vizsla (short-haired)	vizsla	olfactory+cooperative	indoors	5.6	4.7	15	3	1	0	2	12.8758
171	2	female	intact	german pointer (wire-haired)	vizsla	olfactory+cooperative	indoors	5.7	6.5	13	3	2	0	1	16.2507
172	3	female	neutered	german pointer (short-haired)	vizsla	olfactory+cooperative	outdoors	5.1	6.8	18	3	2	1	4	25.4173
173	3	male	neutered	vizsla (short-haired)	vizsla	olfactory+cooperative	indoors	6	5.3	25	0	1	1	3	29.5007
174	3	female	neutered	golden retriever	golden retriever	olfactory+cooperative	indoors	4.6	5.3	10	0	1	0	2	25.3673
175	1	female	intact	vizsla (short-haired)	vizsla	olfactory+cooperative	outdoors	5.9	6.2	20	1	1	0	2	14.584
176	1	female	neutered	golden retriever	golden retriever	olfactory+cooperative	indoors	5.2	5.3	12	1	1	0	2	11.663
177	2.5	female	neutered	vizsla (short-haired)	vizsla	olfactory+cooperative	indoors	4.8	5.7	14	1	2	1	3	34.4847
178	5	male	neutered	labrador	labrador	olfactory+cooperative	indoors	4.4	5.7	20	1	1	1	2	21.4367
179	12	female	neutered	golden retriever	golden retriever	olfactory+cooperative	outdoors	4.3	6.7	8	2	2	0	2	21.4325
180	2.5	female	neutered	vizsla (short-haired)	vizsla	olfactory+cooperative	outdoors	5.4	6.7	16	0	2	0	2	10.1875
181	2	female	intact	golden retriever	golden retriever	olfactory+cooperative	outdoors	5.6	4.8	6	3	1	0	2	46.1653
182	8	female	neutered	vizsla (short-haired)	vizsla	olfactory+cooperative	outdoors	4.8	5.2	12	2	2	0	1	28.299
183	8	female	neutered	vizsla (wire-haired)	vizsla	olfactory+cooperative	outdoors	3.8	4	20	3	1	1	4	33.4163
184	5	male	neutered	vizsla (short-haired)	vizsla	olfactory+cooperative	outdoors	5.4	5.8	11	2	1	0	1	29.1202
185	1	female	intact	labrador	labrador	olfactory+cooperative	outdoors						0	2	15.3108
186	1	female	intact	labrador	labrador	olfactory+cooperative	outdoors						0	2	11.5
187	8	female	neutered	german pointer (short-haired)	vizsla	olfactory+cooperative	outdoors	4.6	6.8	6	2	2	0	2	18.691
188	0.5	male	intact	vizsla (wire-haired)	vizsla	olfactory+cooperative	outdoors	5.3	4.8	16	0	1	0	2	12.9987
189	6	female	neutered	labrador	labrador	olfactory+cooperative	indoors						1	3	19.6687
190	13	female	neutered	labrador	labrador	olfactory+cooperative	indoors	5.3	6	8	2	1	1	3	32.2487
191	1.5	male	intact	golden retriever	golden retriever	olfactory+cooperative	indoors	5.8	5.8	16	1	1	1	3	32.7333
192	0.5	male	intact	labrador	labrador	olfactory+cooperative	indoors	4.8	5.7	10	1	1	1	4	27.0897
193	3.5	male	neutered	labrador	labrador	olfactory+cooperative	outdoors	5.3	6.7	6	3	1	1	4	32.257
194	1.5	female	intact	golden retriever	golden retriever	olfactory+cooperative	indoors	5.3	5.8	7	3	2	0	2	34.4997
195	0.5	male	intact	golden retriever	golden retriever	olfactory+cooperative	indoors	4.3	5.5	3	1	1	1	3	23.8504
196	9	female	neutered	vizsla (short-haired)	vizsla	olfactory+cooperative	outdoors	5.3	6.7	4	3	1	1	3	16.054
197	9	male	intact	vizsla (short-haired)	vizsla	olfactory+cooperative	outdoors	5.2	6.5	4	3	1	0	1	28.6297
198	9	female	neutered	vizsla (short-haired)	vizsla	olfactory+cooperative	outdoors	5.8	2.8	26	0	1	0	2	16.5767
199	0.5	female	intact	labrador	labrador	olfactory+cooperative	outdoors	5.2	3.7	19	0	1	1	3	19.326
200	11	male	neutered	labrador	labrador	olfactory+cooperative	outdoors	4.5	7	1	3	2	1	2	42.2434
201	1.5	female	neutered	labrador	labrador	olfactory+cooperative	outdoors	5.1	5	17	1	1	1	3	31.764
202	12	female	neutered	cocker spaniel	cocker spaniel	olfactory+cooperative	indoors	6	7	15	3	2	0	2	20.3122
203	6	male	neutered	golden retriever	golden retriever	olfactory+cooperative	indoors	5.5	6.8	12	3	2	0	1	33.8574
204	9	male	neutered	golden retriever	golden retriever	olfactory+cooperative	indoors	6.2	5	14	3	2	1	4	26.8137
205	6	female	neutered	german pointer (short-haired)	vizsla	olfactory+cooperative	indoors	5.1	4	14	3	1	1	4	28.9983
206	0.5	male	intact	weimaraner	vizsla	olfactory+cooperative	outdoors	5.8	5.7	12	2	2	1	3	16.2642
207	3.5	female	neutered	labrador	labrador	olfactory+cooperative	outdoors	4.8	4.7	9	0	1	0	2	6.62875
208	4	female	neutered	vizsla (short-haired)	vizsla	olfactory+cooperative	outdoors	5.3	6.7	12	2	1	0	2	11.0693
209	7	male	neutered	labrador	labrador	olfactory+cooperative	outdoors	5.5	6.7	10	3	2	1	4	21.6683
210	2	female	intact	labrador	labrador	olfactory+cooperative	indoors	5.4	6.5	6	3	2	0	2	15.6155
211	3.5	female	neutered	vizsla (short-haired)	vizsla	olfactory+cooperative	indoors	5.7	5.8	16	1	1	0	1	24.9998
212	3	female	neutered	golden retriever	golden retriever	olfactory+cooperative	outdoors	3.9	4.2	11	3	1	0	1	22.0837
213	3.5	female	neutered	vizsla (short-haired)	vizsla	olfactory+cooperative	outdoors	6.3	6.5	16	1	1	1	4	10.7152
214	1	male	intact	golden retriever	golden retriever	olfactory+cooperative	outdoors	5.3	6.7	4	2	2	1	4	31.5007
215	4	male	neutered	golden retriever	golden retriever	olfactory+cooperative	outdoors	3.8	5.8	2	2	2	0	2	22.1653
216	5	female	neutered	labrador	labrador	olfactory+cooperative	indoors	5.3	5.7	25	1	2	0	1	41.8333
217	1.5	female	neutered	labrador	labrador	olfactory+cooperative	indoors	5.2	5.8	12	1	1	1	3	14.444
218	4.5	male	neutered	labrador	labrador	olfactory+cooperative	indoors	4.8	5.8	5	1	1	1	2	32.3215
219	0.5	male	intact	vizsla (short-haired)	vizsla	olfactory+cooperative	outdoors	6	5	17	2	1	0	2	17.5163
220	3	female	neutered	cocker spaniel	cocker spaniel	olfactory+cooperative	indoors						1	3	21.7297
221	1	male	intact	cocker spaniel	cocker spaniel	olfactory+cooperative	indoors						0	2	19.334
222	8	male	neutered	german pointer (short-haired)	vizsla	olfactory+cooperative	indoors	5	6.8	14	0	1	0	1	21.7493
223	4.5	female	neutered	labrador	labrador	olfactory+cooperative	indoors	5.4	6	9	3	2	1	3	30
224	7	male	neutered	cocker spaniel	cocker spaniel	olfactory+cooperative	outdoors	5.2	5.5	14	0	2	0	1	9.21375
225	2	male	intact	cocker spaniel	cocker spaniel	olfactory+cooperative	outdoors	5.4	3.8	36	1	1	0	2	33.4173
226	8	female	neutered	cocker spaniel	cocker spaniel	olfactory+cooperative	outdoors	5.2	6.2	4	1	2	0	1	33.2563
227	0.5	male	intact	cocker spaniel	cocker spaniel	olfactory+cooperative	indoors	4.4	3.3	22	0	1	0	2	24.409
228	1	male	neutered	labrador	labrador	olfactory+cooperative	indoors	5.2	4.5	17	2	1	1	4	11.3333
229	0.5	female	neutered	golden retriever	golden retriever	olfactory+cooperative	outdoors	5.6	5.3	9	0	1	0	1	14.0787
230	4	male	neutered	cocker spaniel	cocker spaniel	olfactory+cooperative	outdoors	4.6	6	22	0	2	0	2	20.686
231	3	female	neutered	cocker spaniel	cocker spaniel	olfactory+cooperative	outdoors	5.2	5.8	24	1	2	1	3	10.6497
232	1	male	intact	cocker spaniel	cocker spaniel	olfactory+cooperative	outdoors	5.9	1.7	47	0	2	1	3	16.6908
233	0.5	male	intact	german pointer (short-haired)	vizsla	olfactory+cooperative	indoors	6.3	4.7	20	0	2	1	4	10.832
234	1.5	female	intact	labrador	labrador	olfactory+cooperative	indoors	6.1	5.8	13	3	1	1	4	26.8128
235	0.5	male	intact	vizsla (short-haired)	vizsla	olfactory+cooperative	indoors	5.6	5.3	19	0	2	1	4	30.8125
236	4	female	neutered	labrador	labrador	olfactory+cooperative	indoors	5.8	7	13	2	2	1	4	28.7057
237	5	female	intact	labrador	labrador	olfactory+cooperative	indoors	3.9	6.2	6	3	1	0	2	29.316
238	1	male	neutered	labrador	labrador	olfactory+cooperative	indoors						1	3	20.1853
239	6	male	neutered	labrador	labrador	olfactory+cooperative	indoors	5.3	6.2	15	2	1	1	2	15.1
240	2	male	neutered	labrador	labrador	olfactory+cooperative	indoors	5.3	4.3	12	2	1	1	4	20.1887
241	0.5	male	intact	golden retriever	golden retriever	olfactory+cooperative	outdoors	4.8	6	6	0	1	1	4	25.037
242	3	male	neutered	labrador	labrador	olfactory+cooperative	indoors	5	5.3	20	1	1	1	4	16.8885
243	8.5	male	neutered	labrador	labrador	olfactory+cooperative	indoors	5	5.3	3	1	2	1	4	23.609
244	7.5	female	neutered	cocker spaniel	cocker spaniel	olfactory+cooperative	indoors	4.5	4.5	9	2	2	0	1	21.25
245	0.5	male	intact	labrador	labrador	olfactory+cooperative	indoors	5.3	6	14	2	2	0	2	13.077
246	0.5	female	intact	labrador	labrador	olfactory+cooperative	indoors	5.8	6.3	11	2	2	0	2	19.3357
247	0.5	male	intact	labrador	labrador	olfactory+cooperative	indoors	5.5	6.2	4	2	2	0	2	19.3723
248	1	male	neutered	golden retriever	golden retriever	olfactory+cooperative	indoors	5.4	6.3	15	2	1	1	4	45.2998
249	0.5	male	intact	vizsla (wire-haired)	vizsla	olfactory+cooperative	outdoors	5.6	5.8	12	3	1	1	3	10.9163
250	12	female	neutered	cocker spaniel	cocker spaniel	olfactory+cooperative	outdoors	4.8	4.8	18	1	1	1	3	13.284
251	7	female	neutered	cocker spaniel	cocker spaniel	olfactory+cooperative	outdoors	5.3	6.3	0	3	2	1	4	11.5965
252	3	female	intact	cocker spaniel	cocker spaniel	olfactory+cooperative	outdoors	5.8	6.7	11	3	2	1	2	11.785
253	2	male	intact	cocker spaniel	cocker spaniel	olfactory+cooperative	indoors	4.5	6.3	13	2	1	1	4	18.928
254	1	male	intact	cocker spaniel	cocker spaniel	olfactory+cooperative	indoors	5.1	5.3	11	1	1	0	1	26.833
255	10	female	neutered	vizsla (short-haired)	vizsla	olfactory+cooperative	indoors	4.7	4.5	21	0	2	0	2	23.251
256	11	female	neutered	vizsla (short-haired)	vizsla	olfactory+cooperative	indoors	3.8	4.7	14	0	1	0	2	33.0833
257	6.5	female	neutered	cocker spaniel	cocker spaniel	olfactory+cooperative	outdoors	3.5	6.2	6	3	1	0	1	32.5244
258	2.5	female	neutered	golden retriever	golden retriever	olfactory+cooperative	outdoors	3.7	4.7	9	2	2	1	3	11.8673
259	2	male	neutered	cocker spaniel	cocker spaniel	olfactory+cooperative	outdoors	5.4	5.7	27	2	2	1	4	9.91533
260	14.5	male	intact	german pointer (wire-haired)	vizsla	olfactory+cooperative	outdoors	5.5	3.3	16	0	1	0	2	14.136
261	5	female	intact	cocker spaniel	cocker spaniel	olfactory+cooperative	outdoors	6.3	4	22	3	2	1	4	37.6667
262	2	male	intact	cocker spaniel	cocker spaniel	olfactory+cooperative	outdoors	5.3	4.2	21	3	2	1	3	15.5843
263	4	female	intact	cocker spaniel	cocker spaniel	olfactory+cooperative	outdoors	4.7	3.8	11	3	2	0	1	25.917
264	8	male	intact	labrador	labrador	olfactory+cooperative	outdoors	5.6	5	8	3	2	0	1	33.5508
265	10	male	intact	cocker spaniel	cocker spaniel	olfactory+cooperative	outdoors	3.8	5.3	10	3	1	0	1	16.6845
266	2	female	neutered	golden retriever	golden retriever	olfactory+cooperative	outdoors	4.4	4.2	8	3	2	0	1	29.6653
267	2	female	intact	cocker spaniel	cocker spaniel	olfactory+cooperative	outdoors	5.8	3.2	26	0	1	1	4	24.1593
268	3	female	neutered	cocker spaniel	cocker spaniel	olfactory+cooperative	outdoors	4.2	4	13	0	1	1	3	17.0787
269	6	male	neutered	labrador	labrador	olfactory+cooperative	indoors	5.6	6.8	10	3	2	1	4	16.2987
270	5	female	neutered	cocker spaniel	cocker spaniel	olfactory+cooperative	indoors	5.5	5	18	1	1	1	3	36.6657
271	5	female	neutered	labrador	labrador	olfactory+cooperative	indoors	4.8	6.7	6	2	1	0	2	9.102
272	11	male	intact	labrador	labrador	olfactory+cooperative	indoors	5.5	4.7	19	1	1	0	2	29.8353
273	9	female	intact	golden retriever	golden retriever	olfactory+cooperative	indoors	5.3	5.8	9	0	1	0	1	17.938
274	0.5	female	neutered	labrador	labrador	olfactory+cooperative	indoors	4.9	6.5	4	0	1	1	3	20.8777
275	7	female	intact	labrador	labrador	olfactory+cooperative	indoors	5.3	5.8	16	3	1	1	3	32.5367
276	4	female	neutered	labrador	labrador	olfactory+cooperative	indoors	4.9	5	16	3	1	1	4	29.946
277	10	male	neutered	labrador	labrador	olfactory+cooperative	outdoors	5.3	5	7	0	2	1	4	12.9283
278	10	male	neutered	vizsla (short-haired)	vizsla	olfactory+cooperative	indoors	4.8	4.3	13	0	2	0	1	36.6112
279	3	female	neutered	labrador	labrador	olfactory+cooperative	indoors	5.8	6	27	0	1	0	1	15.3283
280	4	female	intact	cocker spaniel	cocker spaniel	olfactory+cooperative	outdoors	6.5	3.7	25	3	2	1	4	44.4957
281	10	female	neutered	golden retriever	golden retriever	olfactory+cooperative	outdoors	4.9	5.8	12	3	1	1	3	44.4374
282	13	male	neutered	vizsla (short-haired)	vizsla	olfactory+cooperative	outdoors	3.9	6.3	4	1	1	0	2	16.4443
283	14	female	neutered	vizsla (short-haired)	vizsla	olfactory+cooperative	outdoors	4.7	6.2	8	0	1	1	4	11.0837
284	1.5	male	neutered	vizsla (short-haired)	vizsla	olfactory+cooperative	outdoors	5.1	5.3	15	1	1	0	2	35.4817
285	9	male	neutered	vizsla (short-haired)	vizsla	olfactory+cooperative	outdoors	4.4	6.2	10	3	1	0	2	15.5027
286	7	female	neutered	vizsla (short-haired)	vizsla	olfactory+cooperative	outdoors	5.8	5.7	44	2	2	1	4	15.0857
287	8	male	neutered	weimaraner	vizsla	olfactory+cooperative	outdoors	4.3	5.5	9	2	2	0	2	8.011
288	12.5	female	neutered	labrador	labrador	olfactory+cooperative	outdoors	5.3	5.8	5	3	2	0	2	30.6848
289	2	female	neutered	vizsla (short-haired)	vizsla	olfactory+cooperative	indoors	6.2	5.5	21	3	1	0	1	12.2493
290	5.5	male	neutered	labrador	labrador	olfactory+cooperative	outdoors	5.6	5.2	6	2	1	0	1	27.7487
291	3	male	intact	cocker spaniel	cocker spaniel	olfactory+cooperative	outdoors	5.3	3.7	10	0	1	0	1	9.588
292	1	female	intact	german pointer (short-haired)	vizsla	olfactory+cooperative	outdoors	5.7	2.2	16	3	1	0	2	6.799
293	7	male	neutered	vizsla (short-haired)	vizsla	olfactory+cooperative	outdoors	4.8	6.5	6	2	1	0	2	8.25
294	12	female	neutered	vizsla (short-haired)	vizsla	olfactory+cooperative	outdoors	5	5	20	0	1	1	4	27.5008
295	11.5	female	neutered	vizsla (wire-haired)	vizsla	olfactory+cooperative	outdoors	4.7	6.3	7	1	2	1	4	13.5635
296	0.5	male	intact	golden retriever	golden retriever	olfactory+cooperative	outdoors	5.6	5.3	6	0	1	1	4	27.7517
297	1	female	neutered	labrador	labrador	olfactory+cooperative	outdoors	4.3	4.8	14	2	1	1	4	18.5
298	4	female	neutered	small münsterlander	other/mongrel	olfactory+cooperative	outdoors	4.2	5.7	13	3	1	0	1	19
299	11	female	neutered	golden retriever	golden retriever	olfactory+cooperative	outdoors	5.3	6.2	11	2	1	0	2	15.4965
300	7	female	neutered	vizsla (short-haired)	vizsla	olfactory+cooperative	outdoors	6	4.2	20	1	2	0	2	13.8513
301	3.5	female	neutered	vizsla (short-haired)	vizsla	olfactory+cooperative	outdoors	5.3	4.7	15	3	1	1	4	30.3337
302	1	male	intact	german pointer (short-haired)	vizsla	olfactory+cooperative	indoors	6.3	5.8	18	3	2	1	3	51.25
303	9	female	neutered	golden retriever	golden retriever	olfactory+cooperative	outdoors	5.3	6.7	11	3	1	1	3	13.622
304	3	female	intact	german pointer (short-haired)	vizsla	olfactory+cooperative	indoors	4.4	6.3	10	0	2	1	3	16.8523
305	2	male	neutered	golden retriever	golden retriever	olfactory+cooperative	indoors	5.1	6.8	2	2	2	0	1	27.8347
306	2	male	neutered	german pointer (wire-haired)	vizsla	olfactory+cooperative	indoors	4.9	5.5	5	0	1	0	2	26.9997
307	9	female	neutered	golden retriever	golden retriever	olfactory+cooperative	indoors	4.3	3.3	12	2	1	0	2	25.962
308	0.5	male	intact	golden retriever	golden retriever	olfactory+cooperative	indoors	5.3	5.7	11	1	1	0	2	11.082
309	2	male	intact	german pointer (short-haired)	vizsla	olfactory+cooperative	indoors	5.4	5.2	6	0	1	0	1	9.16833
310	1	female	neutered	german pointer (wire-haired)	vizsla	olfactory+cooperative	indoors	5.7	7	9	3	1	0	1	10.8673
311	1	male	neutered	labrador	labrador	olfactory+cooperative	indoors	3.6	4.2	9	1	1	0	2	17.296
312	5	female	intact	vizsla (short-haired)	vizsla	olfactory+cooperative	indoors	4.9	6.8	5	2	2	1	4	7.20075
313	1	male	intact	vizsla (short-haired)	vizsla	olfactory+cooperative	indoors	5	3.8	26	2	1	0	1	28.4177
314	2	female	neutered	labrador	labrador	olfactory+cooperative	indoors	5.3	5.8	8	2	1	1	3	19.0012
315	7	female	neutered	vizsla (short-haired)	vizsla	olfactory+cooperative	indoors	4.7	6.7	2	1	1	0	2	5.68525
316	1	female	intact	cocker spaniel	cocker spaniel	olfactory+cooperative	indoors	6.1	6.5	19	3	2	1	4	15.0005
317	11	female	neutered	cocker spaniel	cocker spaniel	olfactory+cooperative	indoors	4	6.5	8	2	1	0	2	20.8747
318	0.5	male	intact	cocker spaniel	cocker spaniel	olfactory+cooperative	indoors	5.3	5	11	0	1	1	3	20.5853
319	0.5	female	intact	weimaraner	vizsla	olfactory+cooperative	indoors	5.4	5.2	3	0	1	1	3	28.8128
320	1	male	intact	vizsla (short-haired)	vizsla	olfactory+cooperative	indoors	5.8	5.5	21	0	1	1	3	21.418
321	2	female	neutered	labrador	labrador	olfactory+cooperative	indoors	5.3	4	24	2	1	0	2	17.1667
322	3	female	neutered	german pointer (short-haired)	vizsla	olfactory+cooperative	indoors	5.3	6.8	12	0	2	0	2	14.0833
323	7	female	neutered	golden retriever	golden retriever	olfactory+cooperative	indoors	5.2	6	5	2	1	0	1	17.1245
324	13	male	neutered	labrador	labrador	olfactory+cooperative	indoors	5.2	6.5	1	3	1	0	2	19.5948
325	2	female	neutered	golden retriever	golden retriever	olfactory+cooperative	indoors	5.3	6.3	6	1	1	1	4	6.5595
326	4	female	neutered	labrador	labrador	olfactory+cooperative	indoors	4.5	6	9	1	1	1	4	14.8675
327	8.5	female	neutered	german pointer (short-haired)	vizsla	olfactory+cooperative	indoors	5.5	6.3	13	0	2	1	4	14.895
328	7	female	neutered	labrador	labrador	olfactory+cooperative	indoors	4.8	5.7	2	2	1	0	2	28.317
329	2	male	intact	german pointer (short-haired)	vizsla	olfactory+cooperative	indoors	6	4	27	3	1	0	2	19.0537
330	1	male	intact	vizsla (short-haired)	vizsla	olfactory+cooperative	indoors	5.7	4.5	22	0	2	0	2	17.1657
331	3.5	male	intact	golden retriever	golden retriever	olfactory+cooperative	indoors						0	2	39.751
332	1	female	intact	weimaraner	vizsla	olfactory+cooperative	indoors	5.9	4.2	29	0	1	0	1	21.3573
333	1	male	intact	golden retriever	golden retriever	olfactory+cooperative	indoors	5.1	2.8	19	0	1	1	2	21.9163
334	2	female	neutered	cocker spaniel	cocker spaniel	olfactory+cooperative	indoors	4.8	4.7	22	1	2	0	2	16.7053
335	9	female	neutered	golden retriever	golden retriever	olfactory+cooperative	indoors	4.8	6.2	7	2	1	0	1	32.7018
336	1.5	male	neutered	vizsla (short-haired)	vizsla	olfactory+cooperative	indoors	5	6.2	8	3	2	1	3	30.4907
337	2	female	neutered	golden retriever	golden retriever	olfactory+cooperative	outdoors	5.5	6.3	4	2	1	0	1	16.0932
338	2.5	male	neutered	weimaraner	vizsla	olfactory+cooperative	outdoors	5.7	3.7	25	1	1	0	2	7.555
339	0.5	male	neutered	vizsla (wire-haired)	vizsla	olfactory+cooperative	indoors	5.3	5.7	13	0	1	1	3	31.345
340	1	male	intact	cocker spaniel	cocker spaniel	olfactory+cooperative	indoors	5.3	3.2	21	1	1	0	2	23.572
341	0.5	male	intact	cocker spaniel	cocker spaniel	olfactory+cooperative	indoors	5.3	4.3	20	0	1	1	3	15.6542
342	0.5	female	intact	cocker spaniel	cocker spaniel	olfactory+cooperative	indoors	5.8	6.7	8	0	1	1	4	20.1627
343	2	female	intact	labrador	labrador	olfactory+cooperative	indoors	4.1	5.3	11	1	1	0	2	11.9358
344	3	female	intact	cocker spaniel	cocker spaniel	olfactory+cooperative	indoors	4.9	6.3	9	3	1	1	4	12.5635
345	3	female	neutered	cocker spaniel	cocker spaniel	olfactory+cooperative	indoors	5.3	6.8	10	3	1	1	2
346	3	female	neutered	cocker spaniel	cocker spaniel	olfactory+cooperative	indoors	4.8	4.3	19	0	1	1	3	18.793
347	0.5	male	intact	labrador	labrador	olfactory+cooperative	indoors	5.5	5.8	9	1	1	1	4	27.3758
348	1	female	intact	german pointer (short-haired)	vizsla	olfactory+cooperative	indoors	4.7	4.3	25	1	1	0	2	21.812
349	4	female	neutered	labrador	labrador	olfactory+cooperative	indoors	5.6	6.5	14	3	1	1	3	14.6697
350	1.5	female	neutered	german pointer (short-haired)	vizsla	olfactory+cooperative	indoors	4.7	5.8	13	3	1	1	4	32.0007
351	14.5	female	neutered	labrador	labrador	olfactory+cooperative	indoors	4.9	5.3	9	3	1	0	2	23.6938
352	7	female	intact	german pointer (short-haired)	vizsla	olfactory+cooperative	indoors	3.9	4	28	0	1	1	4	27.4398
353	1	male	intact	golden retriever	golden retriever	olfactory+cooperative	indoors	4	5.2	10	1	1	0	1	44.474
354	8	male	neutered	golden retriever	golden retriever	olfactory+cooperative	indoors	5.1	6.2	4	2	2	0	1	20.0012
355	3	female	neutered	german pointer (short-haired)	vizsla	olfactory+cooperative	indoors	5.1	6.2	13	3	1	1	4	32.669
356	1	female	intact	german pointer (wire-haired)	vizsla	olfactory+cooperative	outdoors	5.8	5.7	18	0	2	0	0		excluded from analysis
357	1.5	male	neutered	mongrel	other/mongrel	olfactory+cooperative	outdoors	5.3	5.3	25	2	1	0	0		excluded from analysis
358	7	male	neutered	vizsla (short-haired)	vizsla	olfactory+cooperative	outdoors	4.5	5.2	17	1	1	0	0		excluded from analysis
359	4.5	male	intact	golden retriever	golden retriever	olfactory+cooperative	outdoors						0	0		excluded from analysis
360	7	female	neutered	golden retriever	golden retriever	olfactory+cooperative	indoors	5.4	3.8	13	2	1	0	0		excluded from analysis
361	2.5	female	neutered	golden retriever	golden retriever	olfactory+cooperative	outdoors						0	0		excluded from analysis
362	3	female	neutered	german pointer (wire-haired)	vizsla	olfactory+cooperative	outdoors	5.1	5	28	1	2	0	0		excluded from analysis
363	1	male	intact	labrador	labrador	olfactory+cooperative	outdoors						0	0		excluded from analysis
364	1	male	neutered	vizsla (short-haired)	vizsla	olfactory+cooperative	indoors	3.5	3.8	13	0	1	0	0		excluded from analysis
365	9	female	neutered	labrador	labrador	olfactory+cooperative	indoors	4.8	6.2	8	3	1	0	0		excluded from analysis
366	10	male	intact	labrador	labrador	olfactory+cooperative	indoors	4.3	2.2	19	0	2	0	0		excluded from analysis
367	11	male	intact	vizsla (short-haired)	vizsla	olfactory+cooperative	indoors	4.8	4.7	19	3	2	0	0		excluded from analysis
368	4	female	neutered	golden retriever	golden retriever	olfactory+cooperative	indoors	4.6	3.8	30	0	1	0	0		excluded from analysis
369	11	male	intact	labrador	labrador	olfactory+cooperative	indoors	4.2	5.2	6	0	1	0	0		excluded from analysis
370	2.5	male	intact	belgian shepherd (tervuren)	belgian shepherd	cooperative	outdoors	6.1	5.3	19	2	2	1	2	7.438
371	7	male	neutered	border collie	border collie	cooperative	outdoors	4.3	5.7	2	0	2	1	3	12.6667
372	6	male	intact	german shepherd	german shepherd	cooperative	outdoors	3.8	5.3	14	3	2	0	1	15.1904
373	7	female	neutered	border collie	border collie	cooperative	outdoors	6.1	5.5	12	0	2	0	1	10.9935
374	5.5	female	intact	border collie	border collie	cooperative	outdoors	5.8	6	2	0	2	0	2	22.3333
375	5	female	neutered	belgian shepherd (malinois)	belgian shepherd	cooperative	indoors	5.7	4.8	16	3	2	0	2	18.9932
376	4	male	intact	german shepherd	german shepherd	cooperative	outdoors	4.9	6	9	3	2	0	1	44.168
377	8.5	female	intact	belgian shepherd (malinois)	belgian shepherd	cooperative	outdoors	4.3	5.5	17	0	2	0	1	24.8145
378	8.5	female	intact	german shepherd	german shepherd	cooperative	outdoors	3.1	4.7	12	3	2	0	2	16.4265
379	5	female	intact	german shepherd	german shepherd	cooperative	outdoors	5.2	4.7	15	3	2	1	3	15.585
380	5	female	intact	german shepherd	german shepherd	cooperative	outdoors	3.2	2.8	20	0	2	1	3	22.4985
381	0.5	female	intact	border collie	border collie	cooperative	outdoors	5.3	4.3	13	0	1	0	2	20.8337
382	9	female	neutered	border collie	border collie	cooperative	outdoors	5.8	5.5	3	0	2	0	1	9.6502
383	3	male	neutered	border collie	border collie	cooperative	outdoors	5.5	5.3	3	3	1	1	2	17.1885
384	1.5	male	neutered	border collie	border collie	cooperative	outdoors	5.7	6.5	6	3	2	1	4	26.9997
385	2.5	male	neutered	german shepherd	german shepherd	cooperative	indoors	6.1	4.8	28	2	2	1	4	45.6693
386	2	male	neutered	belgian shepherd (groenendael)	belgian shepherd	cooperative	outdoors	3.9	4.8	13	3	2	0	2	21.626
387	5	female	neutered	border collie	border collie	cooperative	outdoors	4.3	6	18	2	2	1	4	37.4173
388	12.5	male	neutered	belgian shepherd (malinois)	belgian shepherd	cooperative	outdoors	4.8	6.3	6	3	2	0	1	21.7205
389	2.5	female	intact	belgian shepherd (malinois)	belgian shepherd	cooperative	outdoors	4.8	6.3	5	3	2	0	2	20.7823
390	1.5	female	neutered	border collie	border collie	cooperative	indoors	5.1	6	7	3	2	0	2	4.81125
391	3	female	neutered	german shepherd	german shepherd	cooperative	indoors	4.4	6	9	2	1	1	3	24.0843
392	4.5	male	neutered	border collie	border collie	cooperative	outdoors	5.8	6	20	2	2	1	4	13.917
393	1	female	neutered	border collie	border collie	cooperative	outdoors	5.8	6.3	9	2	2	1	4	23.6867
394	7	female	neutered	border collie	border collie	cooperative	outdoors	3.3	4.8	16	2	2	0	2	22.69
395	5	female	intact	belgian shepherd (malinois)	belgian shepherd	cooperative	outdoors	4.2	3.8	19	0	2	1	4	19.165
396	4	male	intact	belgian shepherd (malinois)	belgian shepherd	cooperative	outdoors	5.4	7	11	3	2	1	4	27.5837
397	1.5	male	neutered	border collie	border collie	cooperative	indoors	4.3	4	25	2	2	0	1	16.4952
398	1	female	intact	border collie	border collie	cooperative	indoors	6	6.2	15	1	2	1	4	10.0847
399	0.5	female	intact	belgian shepherd (malinois)	belgian shepherd	cooperative	indoors	5.8	5.7	18	0	1	1	4	15.991
400	1	female	intact	border collie	border collie	cooperative	indoors	5.2	6	7	2	1	1	4	33.677
401	3	male	intact	german shepherd	german shepherd	cooperative	indoors	4.3	6.7	4	2	2	1	4	22.436
402	4	female	intact	border collie	border collie	cooperative	outdoors	6.4	7	20	2	2	0	2	12.5008
403	3	female	intact	belgian shepherd (tervuren)	belgian shepherd	cooperative	indoors	4.7	5.8	12	2	2	1	4	21.8145
404	0.5	male	intact	german shepherd	german shepherd	cooperative	indoors	5.6	5	7	0	2	0	1	11.1753
405	5	male	neutered	border collie	border collie	cooperative	indoors	5.1	5.3	17	1	2	1	4	33.0635
406	11	male	intact	german shepherd	german shepherd	cooperative	indoors	4.9	5.5	16	3	2	0	1	12.8722
407	1	female	intact	border collie	border collie	cooperative	outdoors	4.8	5.7	19	2	1	1	4	26.9173
408	9	male	neutered	border collie	border collie	cooperative	indoors	3.7	4.5	14	1	1	0	2	19.939
409	4	female	neutered	belgian shepherd (malinois)	belgian shepherd	cooperative	outdoors	4.9	4	24	3	2	0	2	27.166
410	7	male	intact	belgian shepherd (malinois)	belgian shepherd	cooperative	outdoors	5.5	6.3	7	3	2	1	3	24.7537
411	0.5	female	intact	belgian shepherd (malinois)	belgian shepherd	cooperative	indoors	5.2	5.5	3	3	2	1	4	18.4153
412	8.5	male	intact	border collie	border collie	cooperative	outdoors	5.8	6.7	13	2	2	0	2	21.337
413	13.5	male	intact	border collie	border collie	cooperative	outdoors	5.1	6.2	1	2	2	0	2	12.7513
414	12	male	neutered	border collie	border collie	cooperative	outdoors	3.9	2.2	18	2	2	1	3	14.0837
415	3	female	neutered	german shepherd	german shepherd	cooperative	outdoors	5.1	4.7	9	3	2	0	1	17.694
416	1.5	male	intact	border collie	border collie	cooperative	indoors	4.9	6.3	2	2	1	1	3	41.8333
417	4	male	intact	belgian shepherd (malinois)	belgian shepherd	cooperative	indoors	6.2	6.2	19	3	2	1	3	8.3992
418	3	male	neutered	border collie	border collie	cooperative	indoors	5.3	5	15	2	2	1	4	26.749
419	0.5	male	neutered	border collie	border collie	cooperative	indoors	5.7	5.7	12	2	2	1	4	8.416
420	11	female	neutered	belgian shepherd (malinois)	belgian shepherd	cooperative	indoors	5.8	6	14	2	2	1	4	9.234
421	4	male	neutered	belgian shepherd (malinois)	belgian shepherd	cooperative	indoors	6.3	4.7	21	2	2	1	4	6.082
422	4	male	intact	border collie	border collie	cooperative	indoors	5.5	5.7	2	2	2	1	3	31.6292
423	2.5	male	intact	belgian shepherd (malinois)	belgian shepherd	cooperative	outdoors	5.5	7	12	3	2	1	3	27.261
424	8	female	neutered	belgian shepherd (groenendael)	belgian shepherd	cooperative	indoors	5.5	5.2	8	2	2	0	1	12.5785
425	0.5	female	intact	border collie	border collie	cooperative	indoors	5.8	5.3	21	2	2	1	4	23.916
426	5	female	neutered	german shepherd	german shepherd	cooperative	indoors	5.5	4.3	19	1	2	0	2	11.9983
427	6	female	intact	german shepherd	german shepherd	cooperative	outdoors	5.3	7	12	2	2	0	1
428	7	male	neutered	german shepherd	german shepherd	cooperative	outdoors						0	1	9.85733
429	6.5	male	intact	border collie	border collie	cooperative	indoors	5.7	7	5	2	2	1	3	29.1748
430	3	female	intact	border collie	border collie	cooperative	indoors	5	6.7	9	3	1	1	4	11.293
431	0.5	female	intact	border collie	border collie	cooperative	indoors	6.1	4.7	24	2	1	0	2	16.9733
432	7	female	neutered	german shepherd x belgian shepherd (malinois)	other/mongrel	cooperative	indoors	4.9	5	16	3	2	1	3	15.4853
433	1	male	intact	belgian shepherd (malinois)	belgian shepherd	cooperative	indoors						0	1	22.8792
434	2	female	intact	german shepherd	german shepherd	cooperative	indoors						0	1	12.6677
435	1.5	male	neutered	border collie	border collie	cooperative	indoors	5.9	4.8	18	2	2	0	2	22.242
436	14	male	neutered	belgian shepherd (malinois)	belgian shepherd	cooperative	outdoors	6.2	4.3	26	2	2	0	2	22.0252
437	1	male	intact	border collie	border collie	cooperative	outdoors	5.6	6.7	2	0	2	0	1	23.11
438	8	male	neutered	german shepherd	german shepherd	cooperative	indoors	4.3	5.7	12	2	2	0	2	22.625
439	5	female	intact	border collie	border collie	cooperative	outdoors	5.4	5.2	23	3	1	1	4	34.083
440	3	male	intact	border collie	border collie	cooperative	outdoors	4.3	5.8	5	2	1	1	4	16.108
441	1.5	male	intact	belgian shepherd (malinois)	belgian shepherd	cooperative	outdoors	5.7	6.5	10	2	2	1	3	11.136
442	5	male	intact	german shepherd	german shepherd	cooperative	outdoors	5.3	5.5	5	1	1	1	4	18.346
443	1.5	male	intact	border collie	border collie	cooperative	outdoors	5.3	6.7	7	2	2	1	4	31.169
444	3	female	neutered	border collie	border collie	cooperative	indoors	4.4	4.7	8	1	1	1	4	29.685
445	3	male	neutered	border collie	border collie	cooperative	outdoors	4.8	5.2	8	2	1	1	3	29.8323
446	1	female	neutered	border collie	border collie	cooperative	outdoors	5.2	5.7	20	2	1	1	4	18.5017
447	7	female	intact	german shepherd	german shepherd	cooperative	outdoors	5.8	7	13	3	2	0	2	6.419
448	3.5	female	intact	german shepherd	german shepherd	cooperative	outdoors	6.3	6.8	32	1	2	1	3	10.4993
449	1	male	neutered	border collie	border collie	cooperative	outdoors	5	4.7	16	2	1	0	2	6.08567
450	7	female	intact	belgian shepherd (malinois)	belgian shepherd	cooperative	outdoors	5.4	6.8	16	3	2	0	2	36.524
451	13	female	neutered	german shepherd	german shepherd	cooperative	indoors	4	4.5	9	3	2	1	3	41.6494
452	7	male	intact	german shepherd	german shepherd	cooperative	outdoors	4.5	2.8	19	0	2	0	2	22.6863
453	1	male	intact	border collie	border collie	cooperative	indoors	5.3	5.8	8	1	2	1	3	27.001
454	5	male	intact	german shepherd	german shepherd	cooperative	indoors	5.3	5.3	19	1	2	0	2	23.0797
455	2	female	neutered	german shepherd	german shepherd	cooperative	indoors	4.8	4.8	9	1	1	1	4	15.9563
456	9	female	neutered	border collie	border collie	cooperative	indoors	5	6.8	8	2	2	0	2	33.33
457	6	female	neutered	german shepherd	german shepherd	cooperative	indoors	5.1	5.8	8	2	2	1	3	38.0034
458	5	male	neutered	border collie	border collie	cooperative	indoors	5.1	4.2	17	1	1	0	2	35.5027
459	12	male	intact	belgian shepherd (groenendael)	belgian shepherd	cooperative	indoors	4.8	4.8	11	2	2	0	1	30.2437
460	8	female	neutered	border collie	border collie	cooperative	indoors	5.7	6.2	15	0	2	1	3	31.4157
461	7.5	male	neutered	border collie	border collie	cooperative	indoors	5.4	5.5	6	2	2	0	2	25.9977
462	0.5	male	intact	border collie	border collie	cooperative	indoors	6.1	4.3	17	2	2	0	2	28.001
463	7	female	neutered	border collie	border collie	cooperative	indoors	5.8	6.7	14	3	1	1	3	33.7503
464	3	female	neutered	border collie	border collie	cooperative	indoors	5.5	5.8	8	2	2	1	3	16.8343
465	2	female	neutered	german shepherd	german shepherd	cooperative	indoors	5.2	6.7	18	0	2	0	2	30.7493
466	1.5	male	neutered	border collie	border collie	cooperative	indoors	6	6.5	10	0	1	0	1	33.162
467	2.5	male	neutered	border collie	border collie	cooperative	indoors	4.8	4.5	11	2	1	1	3	22.7493
468	3	male	intact	border collie	border collie	cooperative	indoors	4.8	7	11	0	2	1	4	16.918
469	4	male	neutered	border collie	border collie	cooperative	indoors	5.1	6.2	20	0	2	0	2	15.0277
470	1	male	intact	german shepherd	german shepherd	cooperative	outdoors	3.6	2.2	16	0	2	0	2	17.2515
471	1	female	intact	german shepherd	german shepherd	cooperative	outdoors	3.5	2.8	17	0	2	0	1	19.9183
472	7	female	intact	german shepherd	german shepherd	cooperative	outdoors	2.9	4.5	6	2	2	0	2	13.5612
473	1	female	intact	german shepherd	german shepherd	cooperative	outdoors	4.6	3.8	9	2	2	0	1	18.999
474	1	female	neutered	german shepherd	german shepherd	cooperative	indoors	5.6	4.8	27	2	2	1	3	18.973
475	4.5	female	intact	german shepherd	german shepherd	cooperative	indoors	5.8	7	14	3	2	1	4	15.7497
476	0.5	female	intact	german shepherd	german shepherd	cooperative	outdoors	5.1	2.3	21	0	2	1	3	25.8333
477	1.5	male	intact	german shepherd	german shepherd	cooperative	indoors	5.8	5.7	11	1	2	1	4	13.674
478	2	male	neutered	border collie	border collie	cooperative	indoors	5.2	5.2	12	2	1	1	3	35.1683
479	7	female	neutered	german shepherd	german shepherd	cooperative	indoors	6	3.8	19	1	2	0	1	14.167
480	2.5	male	neutered	german shepherd	german shepherd	cooperative	indoors	6	6.2	9	3	2	1	4	12.083
481	7	female	neutered	belgian shepherd (malinois)	belgian shepherd	cooperative	indoors	5.3	6.5	13	3	2	1	3	19.9233
482	11	female	neutered	german shepherd	german shepherd	cooperative	indoors	4.9	6.8	8	3	2	1	4	13.3795
483	1	male	intact	belgian shepherd (malinois)	belgian shepherd	cooperative	indoors	6.4	4.7	25	1	2	1	3	35.128
484	4	male	intact	border collie	border collie	cooperative	indoors	6	5.7	10	3	2	1	3	49.5827
485	1.5	female	intact	german shepherd x belgian shepherd (malinois)	other/mongrel	cooperative	indoors	5.6	6	8	3	2	0	2	26.8077
486	0.5	male	intact	belgian shepherd (malinois)	belgian shepherd	cooperative	indoors	5.4	6.7	21	2	1	1	4	18.8115
487	1	male	intact	pumi	other/mongrel	cooperative	indoors	4.6	3.8	21	2	2	1	4
488	7	male	neutered	border collie	border collie	cooperative	indoors	4.5	6.7	10	2	2	1	4	5.68825
489	1.5	female	neutered	border collie	border collie	cooperative	indoors	5.4	5.2	21	0	2	0	2	20.1867
490	8	female	intact	belgian shepherd (malinois)	belgian shepherd	cooperative	indoors						0	2	15.1837
491	2.5	male	intact	belgian shepherd (malinois)	belgian shepherd	cooperative	indoors						0	2	31.2517
492	9	male	intact	german shepherd	german shepherd	cooperative	indoors	5.3	5.2	17	3	2	0	2	21.0823
493	7	male	intact	belgian shepherd (malinois)	belgian shepherd	cooperative	indoors	3.5	3.8	17	2	2	1	2	36.9988
494	8	female	neutered	belgian shepherd (malinois)	belgian shepherd	cooperative	indoors	3.6	4.2	26	2	2	0	2	27.4462
495	2	female	neutered	belgian shepherd (malinois) x german shepherd	other/mongrel	cooperative	indoors	5.6	5.5	21	2	2	1	4	19.6883
496	1.5	female	neutered	belgian shepherd (groenendael)	belgian shepherd	cooperative	indoors	4.9	6.7	13	2	2	1	4	33.113
497	3.5	male	neutered	border collie	border collie	cooperative	indoors	4.9	5.2	17	2	2	1	3	40.0883
498	2	female	neutered	border collie	border collie	cooperative	indoors	5.5	3.5	25	2	2	1	4	34.1878
499	1	male	intact	belgian shepherd (malinois)	belgian shepherd	cooperative	indoors	5.7	6.3	12	2	2	1	4	28.583
500	6.5	male	intact	belgian shepherd (groenendael)	belgian shepherd	cooperative	indoors	4.7	5.7	9	1	1	1	4	12.1673
501	1.5	male	intact	belgian shepherd (malinois)	belgian shepherd	cooperative	indoors	5.4	4.5	17	3	2	0	2	25.484
502	13	male	intact	belgian shepherd (tervuren)	belgian shepherd	cooperative	indoors	4.4	6.2	8	2	2	0	2	19.5048
503	3	male	intact	belgian shepherd (tervuren)	belgian shepherd	cooperative	indoors	5.5	4.7	25	2	2	0	1	12.2565
504	1.5	male	intact	belgian shepherd (malinois)	belgian shepherd	cooperative	indoors	5.9	5	27	3	2	0	1	15.25
505	1.5	male	neutered	belgian shepherd (malinois)	belgian shepherd	cooperative	indoors	5.8	6.5	16	1	2	0	2	19.198
506	3	male	neutered	border collie	border collie	cooperative	indoors	4.5	6.2	15	2	2	1	4	10.834
507	4	male	neutered	border collie	border collie	cooperative	indoors	5.5	4	8	2	1	0	2	15.5005
508	3	female	neutered	border collie	border collie	cooperative	indoors	5.8	6.7	13	2	2	1	3	35.749
509	10	male	neutered	pumi	other/mongrel	cooperative	outdoors	4.91667	5.33333	17	2	2	0	2	32.5017
510	3.5	male	intact	border collie	border collie	cooperative	outdoors	5.9	6	27	1	2	0	0		excluded from analysis
511	3	female	neutered	belgian shepherd (malinois)	belgian shepherd	cooperative	outdoors						0	0		excluded from analysis
512	8	male	neutered	border collie	border collie	cooperative	outdoors	4.8	6.3	6	0	1	0	0		excluded from analysis
513	4	male	neutered	belgian shepherd (malinois)	belgian shepherd	cooperative	outdoors	6.1	2	32	0	1	0	0		excluded from analysis
514	1.5	male	neutered	border collie	border collie	cooperative	outdoors	5.3	5.5	26	2	2	0	0		excluded from analysis
515	9	male	intact	belgian shepherd (malinois)	belgian shepherd	cooperative	outdoors						0	0		excluded from analysis
516	1	female	intact	belgian shepherd (malinois)	belgian shepherd	cooperative	indoors						0	0		excluded from analysis
517	2	female	neutered	german shepherd	german shepherd	cooperative	outdoors	4.2	4.8	18	1	1	0	0		excluded from analysis
518	2	male	intact	german shepherd	german shepherd	cooperative	outdoors	4.7	4	18	0	1	0	0		excluded from analysis
519	9	male	intact	german shepherd	german shepherd	cooperative	indoors	2.9	5.2	15	0	1	0	0		excluded from analysis
520	2	female	intact	german shepherd	german shepherd	cooperative	indoors	5.7	5.8	15	1	1	0	0		excluded from analysis
521	2.5	male	intact	belgian shepherd (malinois)	belgian shepherd	cooperative	indoors	5.7	7	6	3	2	0	0		excluded from analysis
522	11	female	neutered	german shepherd	german shepherd	cooperative	indoors	6.2	6.2	12	3	2	0	0		excluded from analysis
523	4	female	neutered	german shepherd	german shepherd	cooperative	indoors	4.7	5.7	8	3	2	0	0		excluded from analysis
524	14	male	intact	german shepherd	german shepherd	cooperative	indoors	4.3	6.5	16	3	2	0	0		excluded from analysis
525	7	male	intact	belgian shepherd (malinois)	belgian shepherd	cooperative	indoors	5.2	6	7	3	2	0	0		excluded from analysis
526	2.5	male	intact	german shepherd	german shepherd	cooperative	indoors	4.8	5.3	19	3	2	0	0		excluded from analysis
527	7	male	intact	belgian shepherd (malinois)	belgian shepherd	cooperative	indoors	6.2	7	6	2	2	0	0		excluded from analysis
